# Supplementary material for: Feasibility of an Application-Based Outpatient Rehabilitation Program for Stroke Survivors: Acceptability and Preliminary Results for Patient-Reported Outcomes
Source: Bioengineering (Basel). 2024 Jan 29;11(2):135. doi: 10.3390/bioengineering11020135 (PMC10886035; doi:10.3390/bioengineering11020135)
Supplement: Supplementary file 1 [file bioengineering-11-00135-s001.zip]

Archive with 1 entries (1 files):
- bioengineering-2807567-supplementary.pdf
